# Supplementary material for: A monolithically integrated in-textile wristband for wireless epidermal biosensing
Source: Sci Adv. 2023 Nov 10;9(45):eadj2763. doi: 10.1126/sciadv.adj2763 (PMC10637736; doi:10.1126/sciadv.adj2763)
Supplement: Supplementary file 2 — Movies S1 to S3 [file sciadv.adj2763_movies_s1_to_s3.zip]

Archive with 3 entries (3 files):
- adj2763_Movie_S1.mp4
- adj2763_Movie_S2.mp4
- adj2763_Movie_S3.mp4
