# Supplementary material for: A monolithically integrated in-textile wristband for wireless epidermal biosensing
Source: Sci Adv. 2023 Nov 10;9(45):eadj2763. doi: 10.1126/sciadv.adj2763 (PMC10637736; doi:10.1126/sciadv.adj2763)
Supplement: Supplementary file 3 — Data S1 [file sciadv.adj2763_data_s1.zip]

Archive with 1 entries (1 files):
- adj2763_Data_S1.txt
