# Supplementary material for: A monolithically integrated in-textile wristband for wireless epidermal biosensing
Source: Sci Adv. 2023 Nov 10;9(45):eadj2763. doi: 10.1126/sciadv.adj2763 (PMC10637736; doi:10.1126/sciadv.adj2763)
Supplement: Supplementary file 3 — Data S1 [file sciadv.adj2763_data_s1.zip › adj2763_Data_S1.txt]

/************************************************

 ************************************************/
 //
 #include "stc8a8k64s4a12.h"
 #include "ku.c"
 
 
 #include "system.h"
 // be able to use_nop_() function
 #include <intrins.h>

 //define Vref
 //1.250V
 #define VREF  1250

 //ADC Speed
 #define ADC_SPEED_32  	0x00            
 #define ADC_SPEED_64   0x01           
 #define ADC_SPEED_128  0x03          
 #define ADC_SPEED_256  0x07           
 #define ADC_SPEED_320  0x09            
 #define ADC_SPEED_480  0x0e           
 #define ADC_SPEED_512  0x0f            

 //ADC Channel
 #define ADC_CHANNEL0 	0x00            //P1.0
 #define ADC_CHANNEL1 	0x01            //P1.1
 #define ADC_CHANNEL2 	0x02            //P1.2
 #define ADC_CHANNEL3 	0x03            //P1.3
 #define ADC_CHANNEL4 	0x04            //P1.4
 #define ADC_CHANNEL5 	0x05            //P1.5
 #define ADC_CHANNEL6 	0x06            //P1.6
 #define ADC_CHANNEL7 	0x07            //P1.7
 #define ADC_CHANNEL8 	0x08            //P0.0
 #define ADC_CHANNEL9 	0x09            //P0.1
 #define ADC_CHANNEL10 	0x0a            //P0.2
 #define ADC_CHANNEL11 	0x0b            //P0.3
 #define ADC_CHANNEL12 	0x0c            //P0.4
 #define ADC_CHANNEL13 	0x0d            //P0.5
 #define ADC_CHANNEL14 	0x0e            //P0.6
 
#define ADC_POWER   0x80
#define ADC_START   0x40
#define ADC_FLAG    0x20
#define ADC_CHS_3   0x08	
#define ADC_CHS_2   0x04	
#define ADC_CHS_1   0x02	
#define ADC_CHS_0   0x01	
 
 
 
 //Macro Definition
#define		SetBits(reg,x)			( reg |= (x) )		
#define		ClrBits(reg,x)			( reg &=~(x) )		
#define   Bits_ALL						0xff							
 

#define   PIN_7			0x80		
#define   PIN_6			0x40		
#define   PIN_5			0x20		
#define   PIN_4			0x10		
#define   PIN_3			0x08		
#define   PIN_2			0x04		
#define   PIN_1			0x02		
#define   PIN_0			0x01		
#define   PIN_ALL		0xff		
 
 //Set Mode 
#define   P0_Mode_PullUp(x)		(P0M1 &=~(x));(P0M0 &=~(x))	//P00~P07: Quasi-bidirectional pull-up port
#define		P0_Mode_OUT_PP(x)		(P0M1 &=~(x));(P0M0 |= (x))	//P00~P07: Push–pull output
#define 	P0_Mode_HighZ(x)		(P0M1 |= (x));(P0M0 &=~(x))	//P00~P07: High-impedance input
#define 	P0_Mode_OUT_OD(x)		(P0M1 |= (x));(P0M0 |= (x))	//P00~P07: Open drain-source output

#define   P1_Mode_PullUp(x)		(P1M1 &=~(x));(P1M0 &=~(x))	
#define		P1_Mode_OUT_PP(x)		(P1M1 &=~(x));(P1M0 |= (x))	
#define 	P1_Mode_HighZ(x)		(P1M1 |= (x));(P1M0 &=~(x))	
#define 	P1_Mode_OUT_OD(x)		(P1M1 |= (x));(P1M0 |= (x))	

#define   P2_Mode_PullUp(x)		(P2M1 &=~(x));(P2M0 &=~(x))	
#define		P2_Mode_OUT_PP(x)		(P2M1 &=~(x));(P2M0 |= (x))	
#define 	P2_Mode_HighZ(x)		(P2M1 |= (x));(P2M0 &=~(x))	
#define 	P2_Mode_OUT_OD(x)		(P2M1 |= (x));(P2M0 |= (x))	

#define   P3_Mode_PullUp(x)		(P3M1 &=~(x));(P3M0 &=~(x))	
#define		P3_Mode_OUT_PP(x)		(P3M1 &=~(x));(P3M0 |= (x))	
#define 	P3_Mode_HighZ(x)		(P3M1 |= (x));(P3M0 &=~(x))	
#define 	P3_Mode_OUT_OD(x)		(P3M1 |= (x));(P3M0 |= (x))	

#define   P4_Mode_PullUp(x)		(P4M1 &=~(x));(P4M0 &=~(x))	
#define		P4_Mode_OUT_PP(x)		(P4M1 &=~(x));(P4M0 |= (x))	
#define 	P4_Mode_HighZ(x)		(P4M1 |= (x));(P4M0 &=~(x))	
#define 	P4_Mode_OUT_OD(x)		(P4M1 |= (x));(P4M0 |= (x))	

#define   P5_Mode_PullUp(x)		(P5M1 &=~(x));(P5M0 &=~(x))	
#define		P5_Mode_OUT_PP(x)		(P5M1 &=~(x));(P5M0 |= (x))	
#define 	P5_Mode_HighZ(x)		(P5M1 |= (x));(P5M0 &=~(x))	
#define 	P5_Mode_OUT_OD(x)		(P5M1 |= (x));(P5M0 |= (x))	

#define   P6_Mode_PullUp(x)		(P6M1 &=~(x));(P6M0 &=~(x))	
#define		P6_Mode_OUT_PP(x)		(P6M1 &=~(x));(P6M0 |= (x))	
#define 	P6_Mode_HighZ(x)		(P6M1 |= (x));(P6M0 &=~(x))	
#define 	P6_Mode_OUT_OD(x)		(P6M1 |= (x));(P6M0 |= (x))	

#define   P7_Mode_PullUp(x)		(P7M1 &=~(x));(P7M0 &=~(x))	
#define		P7_Mode_OUT_PP(x)		(P7M1 &=~(x));(P7M0 |= (x))	
#define 	P7_Mode_HighZ(x)		(P7M1 |= (x));(P7M0 &=~(x))	
#define 	P7_Mode_OUT_OD(x)		(P7M1 |= (x));(P7M0 |= (x))	
 

 
 //Global Variable
 unsigned char ADCCnt=0;
 unsigned int ADCResult=0;
 unsigned long int ADCSum=0;
 
 unsigned int v_val=0;
 	 
 //Set Void
 void ADC_Init(void);
 void ADC_Process(void);
 unsigned int ADC_GetResult(unsigned char ch);


 void Uart1_Init(void);

 void Uart1_SendChar(unsigned char Udat);
// 
// 


///***********************************************
//Name：Uart2_Init
//Function：Serial port 2 initialization function

 void Uart2_Init(void)
 {
 	S2CON=0x50;      
	AUXR &= 0xfb;	 
//	T2L = 0xfc;		 //Baud rate: 9600 11.0592MHz
//	T2H = 0xff;	
	 
	T2L = 0xfe;		 //Baud rate: 9600 11.0592MHz
	T2H = 0xff;	
	 
	AUXR|=0x10;		 //Start timer 2	
	IE2=0x01; 			
	EA=1;			 
 }
 /***********************************************
*Name：Uart2_SendChar
*Functon：Serial port 2 sends a single character function

************************************************/
 void Uart2_SendChar(unsigned char Udat) 
 {
	S2BUF=Udat;			    //The data to be sent is put into the serial port data buffer 
	while(!(S2CON&0x02));	//Wait for sending to complete 
    S2CON=S2CON & 0xfd;    		
 }

/***********************************************
*Name：Uart2_ISR
*Function：Serial port 2 interrupt handler function 

************************************************/
void Uart2_ISR(void) interrupt 8 
{
	if(S2CON&0x01)					   //Sending and receiving share an interrupt vector, which needs to be determined in the program 
	{
		//switch(S2BUF)				   //Determine the receive buffer data 
	
		

		acc5[12]=acc5[11];
		acc5[11]=acc5[10];
		acc5[10]=acc5[9];
		acc5[9]=acc5[8];
		acc5[8]=acc5[7];	
    acc5[7]=acc5[6];
		acc5[6]=acc5[5];
		acc5[5]=acc5[4];
		acc5[4]=acc5[3];
		acc5[3]=acc5[2];
		acc5[2]=acc5[1];
		acc5[1]=acc5[0];
		acc5[0]=S2BUF;	
		
		
		
		
		
		S2CON=S2CON & 0xfe;     	   
	}	
}


void Delay_ms(unsigned int ms)
{
  unsigned int i;
  while( (ms--) != 0)
  {
    for(i = 0; i < 580; i++); 
  }             
}


 /***********************************************
Name：ADC_Init
Function：ADC Init Function

************************************************/
void ADC_Init(void)
{	
	P1_Mode_HighZ(PIN_6); 				//P13: Input
	
	ClrBits(ADCCFG,Bits_ALL);
	SetBits(ADCCFG,ADC_SPEED_512);		
	ADC_RES=0;	  								//ADC data register clear to zero 
	ADC_RESL=0;
	
	ClrBits(ADC_CONTR,Bits_ALL);	
	SetBits(ADC_CONTR,ADC_POWER);		  
												
	Delay_ms(2);	      					//Delay 2ms until the ADC is powered on and stable 
}
/***********************************************
Name：ADC_GetResult
Function： Gets the result of the ADC conversion
Suction parameter：ch: Converted channel
Return value：unsigned int：Convert the resulting data 	

************************************************/
unsigned int ADC_GetResult(unsigned char ch)
{
	unsigned int ADC_Value;						
	ClrBits(ADC_CONTR,ADC_CHS_3|ADC_CHS_2|ADC_CHS_1|ADC_CHS_0);
	SetBits(ADC_CONTR,ch);						
	SetBits(ADC_CONTR,ADC_START);			// active ADC
  _nop_();                      		//delay
  _nop_();
  while (!(ADC_CONTR & ADC_FLAG));	//Wait for the AD conversion to complete
  ClrBits(ADC_CONTR,ADC_FLAG);      //
	ADC_Value=ADC_RES;								//Read ADC high eight bits
	ADC_Value=(ADC_Value<<8)|ADC_RESL;//Read ADC low four bits
	ADC_Value>>=4;										
  return ADC_Value;               	  
}


 /***********************************************
Name：ADC_Process
Function：ADC processing

************************************************/
void ADC_Process(void)
{
	// Data is collected from the AD channel
	ADCSum+=ADC_GetResult(ADC_CHANNEL6);
	
	//Counter plus one
	ADCCnt++;
	//If 32 data is accumulated, processing begins
	if(ADCCnt==32)
	{				
		ADCCnt=0;
		//(ADCSum>>5)=(ADCSum/32)		
		ADCSum=ADCSum>>5;	
		//ADC=(Vin/Vref)*4095
		//ADCSum=ADCSum*VREF/4095;
		ADCResult=(unsigned int)ADCSum;
		ADCSum=0;
		
		
	}	
}


void main()
{
	
	
	P0M0=0x00;
	P0M1=0x00;
	
	P1M0=0x00;
	P1M1=0x00;
	
	P2M0=0x00;
	P2M1=0x00;
	
	P3M0=0x84;
	P3M1=0x00;
	
	P4M0=0x00;
	P4M1=0x00;
	
	P5M0=0x00;
	P5M1=0x00;
	
	P6M0=0x00;
	P6M1=0x00;
	
	P7M0=0x00;
	P7M1=0x00;
	

	


	

    _nop_();
    
	Uart1_Init();  
	Uart2_Init();
	
	
	

	ADC_Init();			  


	  at=1;   
 sleep=1;
 
 


    while (1)
{ 
 
	
		ADC_Process();	
	
	//ADCResult=ADC_RES;  
	Delay_ms(100);
	
Uart1_SendChar(v_val/1000%10+48);
Uart1_SendChar('.'); 
Uart1_SendChar(v_val/100%10+48); 
Uart1_SendChar(v_val/10%10+48); 
Uart1_SendChar(v_val%10+48); 
	
	
Uart1_SendChar(' '); 
	
Uart1_SendChar(ADCResult/10000%10+48); 
Uart1_SendChar(ADCResult/1000%10+48); 
Uart1_SendChar(ADCResult/100%10+48); 
Uart1_SendChar(ADCResult/10%10+48); 
Uart1_SendChar(ADCResult%10+48); 
Uart1_SendChar(0x0d); 	
Uart1_SendChar(0x0a); 
	
	
	
	
	
	
	

//Uart2_SendChar(0xab);

Uart2_SendChar('D'); 
Uart2_SendChar(':'); 

Uart2_SendChar(ADCResult/1000%10+48); 
Uart2_SendChar(ADCResult/100%10+48); 
Uart2_SendChar(ADCResult/10%10+48); 
Uart2_SendChar(ADCResult%10+48); 


Uart2_SendChar(' '); 

v_val=(unsigned int)(((float)ADCResult/4095.0*1.250)*1000.0);


Uart2_SendChar(v_val/1000%10+48);
Uart2_SendChar('.'); 
Uart2_SendChar(v_val/100%10+48); 
Uart2_SendChar(v_val/10%10+48); 
Uart2_SendChar(v_val%10+48); 


//Uart2_SendChar(0x0d); 	
Uart2_SendChar(0x0a);
	
	
}


}


 
///***********************************************
//Name：Uart1_Init
//Function：Serial port 1 initializes function

//************************************************/
void Uart1_Init(void)
{
	SCON = 0x50;		//8-bit data, variable baud rate
	AUXR |= 0x40;		//Timer clock 1T mode
	AUXR &= 0xFE;		//Serial port 1 selects timer 1 as the baud rate generator
	TMOD &= 0x0F;		//Set timer mode
	TL1 = 0xd0;		//Set the timing initial value
	TH1 = 0xff;		//Set the timing initial value
	ET1 = 0;		
	TR1 = 1;		// Timer 1 starts the timer
//	ClrBits(P_SW1,S1_S_1 | S1_S_0);// Serial port 1 is set to P30 and P31																
//	P3_Mode_PullUp(PIN_0|PIN_1);	//Set P30 and P31 to a quasi-bidirectional port
}
 /***********************************************
*Name：Uart1_SendChar
*Function：Serial port 1 sends a single character function

************************************************/
void Uart1_SendChar(unsigned char Udat) 
{
	SBUF=Udat;		//The data to be sent is put into the serial port data buffer
	while(!TI);		//Wait for sending to complete
  TI=0;     				
}

/***********************************************
*Name：Uart1_ISR
*Function：Serial port 1 Interrupt handler function

************************************************/
void Uart1_ISR(void) interrupt  4
{
	if(RI)					   		//Sending and receiving share a single interrupt vector 
	{
		//switch(SBUF)		   	//Determine the contents of the receive buffer

		RI=0;				   			
	}	
}
